# Supplementary material for: Simulation-Based Training for Ultrasound-Guided Central Venous Catheter Placement in Pediatric Patients
Source: MedEdPORTAL. 2022 Sep 27;18:11276. doi: 10.15766/mep_2374-8265.11276 (PMC9512948; doi:10.15766/mep_2374-8265.11276)
Supplement: Supplementary file 1 — CVC Study Guide.docxCVC Session Schedule.docxCVC Email Instructions.docxCVC Knowledge Test.docxCVC Knowledge Test Answer Key.docxSteps of CVC Placement.docxCVC Equipment.docxCVC Clinical Vignettes.docx [file mep_2374-8265.11276-s001.zip]

Archive with 9 entries (9 files):
- B. CVC Session Schedule.docx
- C. CVC Email Instructions.docx
- D. CVC Knowledge Test.docx
- E. CVC Knowledge Test Answer Key.docx
- F. Steps of CVC Placement.docx
- G. CVC Equipment.docx
- H. CVC Clinical Vignettes.docx
- A. CVC Study Guide.docx
- Educational_Summary_Report_11276.pdf
